# Supplementary material for: First anatomical network analysis of fore- and hindlimb musculoskeletal modularity in bonobos, common chimpanzees, and humans
Source: Sci Rep. 2018 May 2;8:6885. doi: 10.1038/s41598-018-25262-6 (PMC5931964; doi:10.1038/s41598-018-25262-6)
Supplement: Supplementary file 2 — Supplementary Dataset [file 41598_2018_25262_MOESM2_ESM.xls]

## Sheet: Homo Forelimb
	occipital	sternum	ribs	vertebrae	clavicle	scapula	humerus	radius	ulna	trapezoid	trapezium	scaphoid	lunate	triquetrum	pisiform	hamate	capitate	metacarpal.1	metacarpal.2	metacarpal.3	metacarpal.4	metacarpal.5	proximal.phalanx.1	proximal.phalanx.2	proximal.phalanx.3	proximal.phalanx.4	proximal.phalanx.5	distal.phalanx.1	middle.phalanx.2	middle.phalanx.3	middle.phalanx.4	middle.phalanx.5	distal.phalanx.2	distal.phalanx.3	distal.phalanx.4	distal.phalanx.5	subclavius	deltoid	supraspinatus	infraspinatus	teres.minor	teres.major	subscapularis	pectoralis.major	pectoralis.minor	serratus.anterior	levator.scapulae	rhomboid.minor	rhomboid.major
occipital				1
sternum			1		1																																							1
ribs		1		1																																	1								1	1
vertebrae	1		1																																													1	1
clavicle		1				1																															1	1						1
scapula					1		1																															1	1	1	1	1	1		1	1	1	1	1
humerus						1		1	1																													1	1	1	1	1	1	1
radius							1		1			1	1
ulna							1	1
trapezoid											1	1					1		1
trapezium										1		1						1	1
scaphoid								1		1	1		1				1
lunate								1				1		1		1	1
triquetrum													1		1	1
pisiform														1
hamate													1	1			1				1	1
capitate										1		1	1			1			1	1	1
metacarpal.1											1												1
metacarpal.2										1	1						1			1				1
metacarpal.3																	1		1		1				1
metacarpal.4																1	1			1		1				1
metacarpal.5																1					1						1
proximal.phalanx.1																		1										1
proximal.phalanx.2																			1										1
proximal.phalanx.3																				1										1
proximal.phalanx.4																					1										1
proximal.phalanx.5																						1										1
distal.phalanx.1																							1
middle.phalanx.2																								1									1
middle.phalanx.3																									1									1
middle.phalanx.4																										1									1
middle.phalanx.5																											1									1
distal.phalanx.2																													1
distal.phalanx.3																														1
distal.phalanx.4																															1
distal.phalanx.5																																1
subclavius			1		1
deltoid					1	1	1
supraspinatus						1	1
infraspinatus						1	1
teres.minor						1	1
teres.major						1	1
subscapularis						1	1
pectoralis.major		1			1		1
pectoralis.minor			1			1
serratus.anterior			1			1
levator.scapulae						1
rhomboid.minor				1		1
rhomboid.major				1		1
latissimus.dorsi							1
biceps.brachii						1		1
coracobrachialis						1	1
brachialis							1		1
triceps.brachii						1	1		1
anconeus							1		1
pronator.teres							1	1	1
flexor.carpi.radialis							1												1	1
palmaris.longus							1
flexor.carpi.ulnaris							1		1						1	1						1
flexor.digitorum.superficialis							1	1	1																				1	1	1	1
flexor.digitorum.profundus									1																								1	1	1	1
flexor.pollicis.longus								1																				1
pronator.quadratus								1	1
brachioradialis							1	1
extensor.carpi.radialis.longus							1												1
extensor.carpi.radialis.brevis							1													1
extensor.digitorum							1																						1	1	1	1	1	1	1	1
extensor.digiti.minimi							1																									1				1
extensor.carpi.ulnaris							1		1													1
supinator							1	1	1
abductor.pollicis.longus								1	1									1
extensor.pollicis.brevis								1															1
extensor.pollicis.longus									1																			1
extensor.indicis									1																				1				1
adductor.pollicis																	1		1	1			1
adductor.pollicis.accessorius																		1					1
flexor.brevis.profundus.2										1							1						1
abductor.pollicis.brevis											1	1											1
flexor.pollicis.brevis											1												1
opponens.pollicis											1							1
opponens.digiti.minimi																1						1
flexor.digiti.minimi.brevis																1											1
abductor.digiti.minimi															1												1
lumbrical.1
lumbrical.2
lumbrical.3
lumbrical.4
interosseus.dorsalis.1																		1	1					1
interosseus.dorsalis.2																			1	1					1
interosseus.dorsalis.3																				1	1				1
interosseus.dorsalis.4																					1	1				1
interosseus.palmaris.1																			1					1
interosseus.palmaris.2																					1					1
interosseus.palmaris.3																						1					1
[truncated: 45 more columns]

## Sheet: P.troglodytes Forelimb
	occipital	vertebrae	ribs	sternum	scapula	clavicle	humerus	radius	ulna	scaphoid	lunate	triquetrum	pisiform	trapezium	trapezoid	capitate	hamate	metacarpal.1	proximal.phalanx.1	distal.phalanx.1	metacarpal.2	proximal.phalanx.2	middle.phalanx.2	distal.phalanx.2	metacarpal.3	proximal.phalanx.3	middle.phalanx.3	distal.phalanx.3	metacarpal.4	proximal.phalanx.4	middle.phalanx.4	distal.phalax.4	metacarpal.5	proximal.phalanx.5	middle.phalanx.5	distal.phalanx.5	serratus.anterior	rhomboideus	levator.scapulae	levator.claviculae	subclavius	pectoralis.major	pectoralis.minor	infraspinatus	supraspinatus	deltoideus	teres.minor	subscapularis	teres.major
occipital		1
vertebrae	1		1																																			1	1	1
ribs		1		1																																	1				1	1	1
sternum			1			1																																				1
scapula						1	1																														1	1	1					1	1	1	1	1	1
clavicle				1	1																																			1	1	1				1
humerus					1			1	1																																	1		1	1	1	1	1	1
radius							1		1	1	1
ulna							1	1
scaphoid								1			1			1	1	1
lunate								1		1		1				1	1
triquetrum											1		1				1
pisiform												1
trapezium										1					1			1			1
trapezoid										1				1		1					1
capitate										1	1				1		1				1				1				1
hamate											1	1				1													1				1
metacarpal.1														1					1
proximal.phalanx.1																		1		1
distal.phalanx.1																			1
metacarpal.2														1	1	1						1			1
proximal.phalanx.2																					1		1
middle.phalanx.2																						1		1
distal.phalanx.2																							1
metacarpal.3																1					1					1			1
proximal.phalanx.3																									1		1
middle.phalanx.3																										1		1
distal.phalanx.3																											1
metacarpal.4																1	1								1					1			1
proximal.phalanx.4																													1		1
middle.phalanx.4																														1		1
distal.phalax.4																															1
metacarpal.5																	1												1					1
proximal.phalanx.5																																	1		1
middle.phalanx.5																																		1		1
distal.phalanx.5																																			1
serratus.anterior			1		1
rhomboideus		1			1
levator.scapulae		1			1
levator.claviculae		1				1
subclavius			1			1
pectoralis.major			1	1		1	1
pectoralis.minor			1
infraspinatus					1		1
supraspinatus					1		1
deltoideus					1	1	1
teres.minor					1		1
subscapularis					1		1
teres.major					1		1
latissimus.dorsi		1	1				1
dorsoepitrochlearis							1
triceps.brachii					1		1		1
brachialis							1		1
biceps.brachii					1			1
coracobrachialis					1		1
pronator.quadratus								1	1
flexor.digitorum.profundus								1	1															1				1				1				1
flexor.digitorum.superficialis							1	1	1														1				1				1				1
palmaris.longus							1
flexor.carpi.ulnaris							1		1				1
epitrochleoanconeus							1		1
flexor.carpi.radialis							1	1													1				1
pronator.teres							1	1	1
lumbrical.1																						1	1	1
lumbrical.2																										1	1	1
lumbrical.3																														1	1	1
lumbrical.4																																		1	1	1
contrahens.digitorum.4																														1	1	1
contrahens.digitorum.5																																		1	1	1
adductor.pollicis																			1	1	1				1
flexor.brevis.profundus.2																		1	1	1
flexor.brevis.profundus.3																					1	1	1	1
flexor.brevis.profundus.4																					1	1	1	1
flexor.brevis.profundus.5																									1	1	1	1
flexor.brevis.profundus.6																									1	1	1	1
flexor.brevis.profundus.7																													1	1	1	1
flexor.brevis.profundus.8																													1	1	1	1
flexor.brevis.profundus.9																																	1	1	1	1
intermetacarpal.1																		1			1	1	1	1
intermetacarpal.2																					1				1	1	1	1
intermetacarpal.3																									1	1	1	1	1
intermetacarpal.4																													1	1	1	1	1
flexor.pollicis.brevis														1					1
opponens.pollicis														1				1
flexor.digiti.minimi.brevis																	1																	1
opponens.digiti.minimi																	1																1
abductor.pollicis.brevis														1					1
abductor.digiti.minimi													1				1																	1	1	1
extensor.carpi.radialis.longus							1														1
extensor.carpi.radialis.brevis							1																		1
brachioradialis							1	1
supinator							1	1	1
extensor.carpi.ulnaris							1		1																								1
anconeus							1		1
extensor.digitorum							1																1	1			1	1			1	1			1	1
extensor.digiti.minimi							1																												1	1
extensor.indicis									1														1	1
extensor.pollicis.longus									1											1
abductor.pollicis.longus								1	1					1				1
[truncated: 50 more columns]

## Sheet: P.paniscus Forelimb
	occipital	vertebrae	ribs	sternum	scapula	clavicle	humerus	radius	ulna	scaphoid	lunate	triquetrum	pisiform	trapezium	trapezoid	capitate	hamate	metacarpal.1	proximal.phalanx.1	distal.phalanx.1	metacarpal.2	proximal.phalanx.2	middle.phalanx.2	distal.phalanx.2	metacarpal.3	proximal.phalanx.3	middle.phalanx.3	distal.phalanx.3	metacarpal.4	proximal.phalanx.4	middle.phalanx.4	distal.phalax.4	metacarpal.5	proximal.phalanx.5	middle.phalanx.5	distal.phalanx.5	serratus.anterior	rhomboideus	levator.scapulae	levator.claviculae	subclavius	pectoralis.major	pectoralis.minor	infraspinatus	supraspinatus	deltoideus	teres.minor	subscapularis	teres.major
occipital		1
vertebrae	1		1																																			1	1	1
ribs		1		1																																	1				1	1	1
sternum			1			1																																				1
scapula						1	1																														1	1	1				1	1	1	1	1	1	1
clavicle				1	1																																			1	1	1				1
humerus					1			1	1																																	1		1	1	1	1	1	1
radius							1		1	1	1
ulna							1	1
scaphoid								1			1			1	1	1
lunate								1		1		1				1	1
triquetrum											1		1				1
pisiform												1
trapezium										1					1			1			1
trapezoid										1				1		1					1
capitate										1	1				1		1				1				1				1
hamate											1	1				1													1				1
metacarpal.1														1					1
proximal.phalanx.1																		1		1
distal.phalanx.1																			1
metacarpal.2														1	1	1						1			1
proximal.phalanx.2																					1		1
middle.phalanx.2																						1		1
distal.phalanx.2																							1
metacarpal.3																1					1					1			1
proximal.phalanx.3																									1		1
middle.phalanx.3																										1		1
distal.phalanx.3																											1
metacarpal.4																1	1								1					1			1
proximal.phalanx.4																													1		1
middle.phalanx.4																														1		1
distal.phalax.4																															1
metacarpal.5																	1												1					1
proximal.phalanx.5																																	1		1
middle.phalanx.5																																		1		1
distal.phalanx.5																																			1
serratus.anterior			1		1
rhomboideus		1			1
levator.scapulae		1			1
levator.claviculae		1				1
subclavius			1			1
pectoralis.major			1	1		1	1
pectoralis.minor			1		1
infraspinatus					1		1
supraspinatus					1		1
deltoideus					1	1	1
teres.minor					1		1
subscapularis					1		1
teres.major					1		1
latissimus.dorsi		1	1				1
dorsoepitrochlearis							1
triceps.brachii					1		1		1
brachialis							1		1
biceps.brachii					1			1
coracobrachialis					1		1
pronator.quadratus								1	1
flexor.digitorum.profundus								1	1											1				1				1				1				1
flexor.digitorum.superficialis							1	1	1														1				1				1				1
palmaris.longus							1
flexor.carpi.ulnaris							1		1				1
epitrochleoanconeus							1		1
flexor.carpi.radialis							1	1													1				1
pronator.teres							1	1	1
lumbrical.1																						1	1	1
lumbrical.2																										1	1	1
lumbrical.3																														1	1	1
lumbrical.4																																		1	1	1
contrahens.digitorum.4																														1	1	1
contrahens.digitorum.5																																		1	1	1
adductor.pollicis																			1	1	1				1
flexor.brevis.profundus.2																		1	1	1
interosseus.dorsalis.1																		1			1	1
interosseus.dorsalis.2																					1				1	1
interosseus.dorsalis.3																									1	1			1
interosseus.dorsalis.4																													1	1			1
interosseus.palmaris.1																					1	1
interosseus.palmaris.2																													1	1
interosseus.palmaris.3																																	1	1
flexor.pollicis.brevis														1					1
opponens.pollicis														1				1
flexor.digiti.minimi.brevis																	1																	1
opponens.digiti.minimi																	1																1
abductor.pollicis.brevis														1					1
abductor.digiti.minimi													1				1																	1	1	1
extensor.carpi.radialis.longus							1														1
extensor.carpi.radialis.brevis							1																		1
brachioradialis							1	1
supinator							1	1	1
extensor.carpi.ulnaris							1		1																								1
anconeus							1		1
extensor.digitorum							1																1	1			1	1			1	1			1	1
extensor.digiti.minimi							1																												1	1
extensor.indicis									1														1	1
extensor.pollicis.longus									1											1
abductor.pollicis.longus								1	1					1				1
[truncated: 46 more columns]

## Sheet: Homo Hindlimb
	ribs	vertebrae	hip.bone	femur	patella	tibia	fibula	calcaneus	talus	navicular	cuboid	medial.cuneiform	intermediate.cuneiform	lateral.cuneiform	metatarsal.1	metatarsal.2	metatarsal.3	metatarsal.4	metatarsal.5	proximal.phalanx.1	proximal.phalanx.2	proximal.phalanx.3	proximal.phalanx.4	proximal.phalanx.5	distal.phalanx.1	middle.phalanx.2	middle.phalanx.3	middle.phalanx.4	middle.phalanx.5	distal.phalanx.2	distal.phalanx.3	distal.phalanx.4	distal.phalanx.5	quadratus.lumborum	gluteus.maximus	gluteus.medius	gluteus.minimus	tensor.fasciae.latae	obturator.internus	obturator.externus	gemellus.superior	gemellus.inferior	piriformis	iliopsoas	quadratus.femoris	pectineus	sartorius	rectus.femoris	vastus.lateralis
ribs		1																																1
vertebrae	1		1																															1	1								1	1
hip.bone		1		1																														1	1	1	1	1	1	1	1	1		1	1	1	1	1
femur			1		1	1																													1	1	1	1	1	1	1	1	1	1	1	1			1
patella				1																																												1	1
tibia				1			1		1																													1									1	1	1
fibula						1			1
calcaneus									1		1
talus						1	1	1		1
navicular									1		1	1	1	1
cuboid								1		1				1				1	1
medial.cuneiform										1			1		1	1
intermediate.cuneiform										1		1		1		1
lateral.cuneiform										1	1		1			1	1	1
metatarsal.1												1								1
metatarsal.2												1	1	1			1				1
metatarsal.3														1		1		1				1
metatarsal.4											1			1			1		1				1
metatarsal.5											1							1						1
proximal.phalanx.1															1										1
proximal.phalanx.2																1										1
proximal.phalanx.3																	1										1
proximal.phalanx.4																		1										1
proximal.phalanx.5																			1										1
distal.phalanx.1																				1
middle.phalanx.2																					1									1
middle.phalanx.3																						1									1
middle.phalanx.4																							1									1
middle.phalanx.5																								1									1
distal.phalanx.2																										1
distal.phalanx.3																											1
distal.phalanx.4																												1
distal.phalanx.5																													1
quadratus.lumborum	1	1	1
gluteus.maximus		1	1	1
gluteus.medius			1	1
gluteus.minimus			1	1
tensor.fasciae.latae			1	1		1
obturator.internus			1	1
obturator.externus			1	1
gemellus.superior			1	1
gemellus.inferior			1	1
piriformis		1		1
iliopsoas		1	1	1
quadratus.femoris			1	1
pectineus			1	1
sartorius			1			1
rectus.femoris			1		1	1
vastus.lateralis				1	1	1
vastus.intermedius				1	1	1
vastus.medialis				1	1	1
adductor.brevis			1	1
adductor.magnus			1	1
adductor.longus			1	1
biceps.femoris			1	1		1	1
semitendinosus			1			1
semimembranosus			1			1
gracilis			1			1
plantaris				1				1
gastrocnemius				1				1
soleus						1	1	1
fibularis.longus							1					1			1
fibularis.brevis							1												1
tibialis.anterior						1						1			1
extensor.hallucis.longus							1																		1
extensor.digitorum.longus						1	1																			1	1	1	1	1	1	1	1
fibularis.tertius																			1
tiblialis.posterior						1	1			1		1	1	1		1	1	1
flexor.digitorum.longus						1																								1	1	1	1
flexor.hallucis.longus							1																		1
popliteus				1		1
extensor.digitorum.brevis								1																		1	1	1		1	1	1
extensor.hallucis.brevis								1												1
abductor.hallucis								1												1
flexor.digitorum.brevis								1																		1	1	1	1
abductor.digiti.minimi								1											1					1
quadratus.plantae								1
lumbrical.1																					1
lumbrical.2																						1
lumbrical.3																							1
lumbrical.4																								1
flexor.hallucis.brevis											1			1						1
adductor.hallucis																1	1	1	1	1
flexor.digiti.minimi.brevis																			1					1
plantar.interosseus.1																	1					1
plantar.interosseus.2																		1					1
plantar.interosseus.3																			1					1
dorsal.interosseus.1															1	1					1
dorsal.interosseus.2																1	1				1
dorsal.interosseus.3																	1	1				1
dorsal.interosseus.4																		1	1				1
[truncated: 42 more columns]

## Sheet: P.troglodytes Hindlimb
	ribs	vertebrae	hip.bone	femur	patella	tibia	fibula	calcaneus	talus	navicular	cuboid	medial.cuneiform	intermediate.cuneiform	lateral.cuneiform	metatarsal.1	metatarsal.2	metatarsal.3	metatarsal.4	metatarsal.5	proximal.phalanx.1	proximal.phalanx.2	proximal.phalanx.3	proximal.phalanx.4	proximal.phalanx.5	distal.phalanx.1	middle.phalanx.2	middle.phalanx.3	middle.phalanx.4	middle.phalanx.5	distal.phalanx.2	distal.phalanx.3	distal.phalanx.4	distal.phalanx.5	quadratus.lumborum	gluteus.maximus	gluteus.medius	gluteus.minimus	ischiofemoralis	tensor.fasciae.latae	obturator.internus	obturator.externus	gemellus.superior	gemellus.inferior	piriformis	iliopsoas	psoas.minor	quadratus.femoris	pectineus	sartorius
ribs		1																																1
vertebrae	1		1																															1	1									1	1	1
hip.bone		1		1																														1	1	1	1	1	1	1	1	1	1		1	1	1	1	1
femur			1		1	1																													1	1	1	1	1	1	1	1	1	1	1		1	1
patella				1
tibia				1			1		1																														1										1
fibula						1			1
calcaneus									1		1
talus						1	1	1		1
navicular									1		1	1	1	1
cuboid								1		1				1				1	1
medial.cuneiform										1			1		1	1
intermediate.cuneiform										1		1		1		1
lateral.cuneiform										1	1		1			1	1	1
metatarsal.1												1								1
metatarsal.2												1	1	1			1				1
metatarsal.3														1		1		1				1
metatarsal.4											1			1			1		1				1
metatarsal.5											1							1						1
proximal.phalanx.1															1										1
proximal.phalanx.2																1										1
proximal.phalanx.3																	1										1
proximal.phalanx.4																		1										1
proximal.phalanx.5																			1										1
distal.phalanx.1																				1
middle.phalanx.2																					1									1
middle.phalanx.3																						1									1
middle.phalanx.4																							1									1
middle.phalanx.5																								1									1
distal.phalanx.2																										1
distal.phalanx.3																											1
distal.phalanx.4																												1
distal.phalanx.5																													1
quadratus.lumborum	1	1	1
gluteus.maximus		1	1	1
gluteus.medius			1	1
gluteus.minimus			1	1
ischiofemoralis			1	1
tensor.fasciae.latae			1	1		1
obturator.internus			1	1
obturator.externus			1	1
gemellus.superior			1	1
gemellus.inferior			1	1
piriformis		1		1
iliopsoas		1	1	1
psoas.minor		1	1
quadratus.femoris			1	1
pectineus			1	1
sartorius			1			1
rectus.femoris			1		1	1
vastus.lateralis				1	1	1
vastus.intermedius				1	1	1
vastus.medialis				1	1	1
adductor.brevis			1	1
adductor.magnus			1	1
adductor.longus			1	1
adductor.minimus			1	1
biceps.femoris			1	1		1	1
semitendinosus			1			1
semimembranosus			1			1
gracilis			1			1
plantaris				1				1
gastrocnemius				1				1
soleus							1	1
fibularis.longus							1					1			1
tibialis.anterior						1						1			1
extensor.hallucis.longus							1																		1
extensor.digitorum.longus						1	1																			1	1	1	1	1	1	1	1
fibularis.tertius																			1
tiblialis.posterior						1	1			1		1	1	1		1	1	1
flexor.digitorum.longus						1																								1	1	1	1
flexor.hallucis.longus							1																		1						1	1
popliteus				1		1
extensor.digitorum.brevis								1																		1	1	1		1	1	1
extensor.hallucis.brevis								1												1
opponens.hallucis										1					1
abductor.hallucis								1												1
flexor.digitorum.brevis								1																		1	1	1
abductor.digiti.minimi								1											1					1
quadratus.plantae								1
lumbrical.1																					1
lumbrical.2																						1
lumbrical.3																							1
lumbrical.4																								1
flexor.hallucis.brevis											1			1						1
adductor.hallucis																1	1	1		1
flexor.digiti.minimi.brevis																			1					1
plantar.interosseus.1																1					1
plantar.interosseus.2																		1					1
plantar.interosseus.3																			1					1
dorsal.interosseus.1															1	1					1
dorsal.interosseus.2																1	1					1
dorsal.interosseus.3																	1	1				1
dorsal.interosseus.4																		1	1				1
contrahens.pedis.4																	1						1
contrahens.pedis.5																	1							1
opponens.digiti.minimi																			1
[truncated: 48 more columns]

## Sheet: P.paniscus Hindlimb
	ribs	vertebrae	hip.bone	femur	patella	tibia	fibula	calcaneus	talus	navicular	cuboid	medial.cuneiform	intermediate.cuneiform	lateral.cuneiform	metatarsal.1	metatarsal.2	metatarsal.3	metatarsal.4	metatarsal.5	proximal.phalanx.1	proximal.phalanx.2	proximal.phalanx.3	proximal.phalanx.4	proximal.phalanx.5	distal.phalanx.1	middle.phalanx.2	middle.phalanx.3	middle.phalanx.4	middle.phalanx.5	distal.phalanx.2	distal.phalanx.3	distal.phalanx.4	distal.phalanx.5	quadratus.lumborum	gluteus.maximus	gluteus.medius	gluteus.minimus	scansorius	ischiofemoralis	tensor.fasciae.latae	obturator.internus	obturator.externus	gemellus.superior	gemellus.inferior	piriformis	iliopsoas	psoas.minor	quadratus.femoris	pectineus
ribs		1																																1
vertebrae	1		1																															1	1										1	1	1
hip.bone		1		1																														1	1	1	1	1	1	1	1	1	1	1		1	1	1	1
femur			1		1	1																													1	1	1	1	1	1	1	1	1	1	1	1		1	1
patella				1
tibia				1			1		1																															1
fibula						1			1
calcaneus									1		1
talus						1	1	1		1
navicular									1		1	1	1	1
cuboid								1		1				1				1	1
medial.cuneiform										1			1		1	1
intermediate.cuneiform										1		1		1		1
lateral.cuneiform										1	1		1			1	1	1
metatarsal.1												1								1
metatarsal.2												1	1	1			1				1
metatarsal.3														1		1		1				1
metatarsal.4											1			1			1		1				1
metatarsal.5											1							1						1
proximal.phalanx.1															1										1
proximal.phalanx.2																1										1
proximal.phalanx.3																	1										1
proximal.phalanx.4																		1										1
proximal.phalanx.5																			1										1
distal.phalanx.1																				1
middle.phalanx.2																					1									1
middle.phalanx.3																						1									1
middle.phalanx.4																							1									1
middle.phalanx.5																								1									1
distal.phalanx.2																										1
distal.phalanx.3																											1
distal.phalanx.4																												1
distal.phalanx.5																													1
quadratus.lumborum	1	1	1
gluteus.maximus		1	1	1
gluteus.medius			1	1
gluteus.minimus			1	1
scansorius			1	1
ischiofemoralis			1	1
tensor.fasciae.latae			1	1		1
obturator.internus			1	1
obturator.externus			1	1
gemellus.superior			1	1
gemellus.inferior			1	1
piriformis		1		1
iliopsoas		1	1	1
psoas.minor		1	1
quadratus.femoris			1	1
pectineus			1	1
sartorius			1			1
rectus.femoris			1		1	1
vastus.lateralis				1	1	1
vastus.intermedius				1	1	1
vastus.medialis				1	1	1
adductor.brevis			1	1
adductor.magnus			1	1
adductor.longus			1	1
adductor.minimus			1	1
biceps.femoris			1	1		1	1
semitendinosus			1			1
semimembranosus			1			1
gracilis			1			1
plantaris				1				1
gastrocnemius				1				1
soleus							1	1
fibularis.longus							1					1			1
tibialis.anterior						1						1			1
extensor.hallucis.longus							1													1					1
extensor.digitorum.longus						1	1																			1	1	1	1	1	1	1	1
fibularis.tertius																			1
tiblialis.posterior						1	1			1		1	1	1		1	1	1
flexor.digitorum.longus						1																								1	1	1	1
flexor.hallucis.longus							1																		1						1	1
popliteus				1		1	1
extensor.digitorum.brevis								1																		1	1	1		1	1	1
extensor.hallucis.brevis								1												1
opponens hallucis										1					1
abductor.hallucis								1												1
flexor.digitorum.brevis								1																		1	1	1
abductor.digiti.minimi								1											1					1
quadratus.plantae								1
lumbrical.1																					1
lumbrical.2																						1
lumbrical.3																							1
lumbrical.4																								1
flexor.hallucis.brevis											1			1						1
adductor.hallucis																1	1	1	1	1
flexor.digiti.minimi.brevis																			1					1
plantar.interosseus.1																1					1
plantar.interosseus.2																		1					1
plantar.interosseus.3																			1					1
dorsal.interosseus.1															1	1					1
dorsal.interosseus.2																1	1					1
dorsal.interosseus.3																	1	1				1
dorsal.interosseus.4																		1	1				1
contrahens.pedis.4																	1						1
contrahens.pedis.5																	1							1
opponens.digiti.minimi																			1
[truncated: 49 more columns]
